# Supplementary material for: In vitro evaluation of antifungal activity of monolaurin against Candida albicans biofilms
Source: PeerJ. 2016 Jun 22;4:e2148. doi: 10.7717/peerj.2148 (PMC4924139; doi:10.7717/peerj.2148)
Supplement: Supplemental Information 2 [file peerj-04-2148-s002.xlsx]

## Sheet: Fibroblast
Fibroblast PCR
1 alpha	Vehicle	L 62.5	L 125	C 10	C 20
1	18.14	31.57	35	36.93	34.01
2	18.26	31.39	35	35.6	35
3	18.07	31.67	36.09	34.29	33
4	18.21	31.54	35.36	35.61	34
1 beta	Vehicle	L 62.5	L 125	C 10	C 20
1	32.33	35	35	35	35
2	19.44	30.37	34.06	35	35
3	27.39	35	37.69	35	36.09
4	27.87	33.46	35.58	35	35.36
IL6	Vehicle	L 62.5	L 125	C 10	C 20
1	24.1	26.14	34.04	31.44	31.18
2	23.73	25.33	34.76	31.14	33.66
3	23.58	26.01	35	39.75	32.32
4	23.31	25.83	34.6	34.11	32.39
IL8	Vehicle	L 62.5	L 125	C 10	C 20
1	27.73	22.31	35	35	30.57
2	29.24	23.26	31.14	35	35
3	27.66	30.16	32.98	35	36.93
4	27.72	25.24	33.04	35	34.17
GADPH	Vehicle	L 62.5	L 125	C 10	C 20
1	29.03	25.23	29.98	23.55	32.34
2	35.69	32.45	37.92	34.52	29.54
3	33.15	28.93	25.23	35.34	37.79
4	35	28.87	31.04	31.14	33.22

## Sheet: Candida
Candida PCR
ACT-1	Vehicle	L 62.5	L 125	C 10	C 20
1	32.81	27.32	39.25	27.17	27.95
2	39.07	25.55	35	35	35
3	35	28.79	35	35	29.18
4	35.63	27.22	36.42	32.39	30.71
SAP-1	Vehicle	L 62.5	L 125	C 10	C 20
1	27.22	26.02	25.34	35	25.61
2	27.61	26.96	28.51	26.57	27.68
3	26.74	26.19	30.32	25.06	25.15
4	27.19	26.39	28.06	28.88	26.15
PLB-1	Vehicle	L 62.5	L 125	C 10	C 20
1	27.34	26.46	26.42	28.04	26.09
2	27.67	27.29	25.7	26.52	26.46
3	34.69	26.88	29.06	26.09	25.1
4	29.9	26.88	27.06	26.88	25.88
