# Supplementary material for: In vitro evaluation of antifungal activity of monolaurin against Candida albicans biofilms
Source: PeerJ. 2016 Jun 22;4:e2148. doi: 10.7717/peerj.2148 (PMC4924139; doi:10.7717/peerj.2148)
Supplement: Supplemental Information 4 [file peerj-04-2148-s004.xlsx]

## Sheet: Sheet1
Before 24 hours
[Lauroyl µM]	2000	1000	500	250	125	62.5	31.25	15.625	7.8125	3.90625	+	V
1	0.654	0.393	0.226	0.111	0.072	0.042	0.04	0.04	0.04	0.04	0.039	0.043
2	0.66	0.377	0.201	0.115	0.065	0.042	0.04	0.054	0.04	0.04	0.039	0.048
3	0.493	0.26	0.188	0.11	0.063	0.042	0.04	0.04	0.04	0.04	0.039	0.045
Average	0.602333	0.343333	0.205	0.112	0.0666667	0.042	0.04	0.0446667	0.04	0.04	0.039	0.0453333
After 24 hours
[Lauroyl µM]	2000	1000	500	250	125	62.5	31.25	15.625	7.8125	3.90625	+	V
1	0.187	0.11	0.082	0.053	0.051	0.05	0.077	0.103	0.141	0.043	0.039	0.057
2	0.204	0.107	0.082	0.056	0.042	0.065	0.143	0.173	0.088	0.092	0.04	0.132
3	0.184	0.102	0.085	0.064	0.045	0.056	0.124	0.175	0.124	0.086	0.041	0.139
Average	0.191667	0.106333	0.083	0.0576667	0.046	0.057	0.114667	0.150333	0.117667	0.0736667	0.04	0.109333
Difference	-0.410667	-0.237	-0.122	-0.0543333	-0.0206667	0.015	0.0746667	0.105667	0.0776667	0.0336667	0.001	0.064
			Less than 0.005			Larger than 0.005
